# Supplementary material for: How haptophytes microalgae mitigate vitamin B12 limitation
Source: Sci Rep. 2019 Jun 10;9:8417. doi: 10.1038/s41598-019-44797-w (PMC6557843; doi:10.1038/s41598-019-44797-w)
Supplement: Supplementary file 1 — Dataset_1 [file 41598_2019_44797_MOESM1_ESM.xlsx]

## Sheet: Feuil1
			Raw data gene expression levels compared with GAPDH
			Technical replicates
Gene	Sample	Biological replicate	RQ (2^-∆Ct)-1	RQ (2^-∆Ct)-2	RQ (2^-∆Ct)-3	Mean ΔCt GAPDH	Standard Deviation
metH	Exp.	1	0.705475	0.705475	0.695762	0.702237	0.0056075
metH	Exp.	2	3.43426		3.22657	3.33041	0.207695
metH	Exp.	3	1.54399	1.59844	1.65481	1.59908	0.0554117
metH	Stat.	1	0.304251	0.848704	0.974905	0.709287	0.356402
metH	Stat.	2	1.08925	1.02337	0.99539	1.036	0.0481873
metH	Stat.	3	0.573024	0.581023	0.413703	0.522583	0.0943779
metK	Exp.	1	0.997692	1.01866	0.983957	1.0001	0.0174746
metK	Exp.	2	1.27456		0.784584	1.02957	0.489977
metK	Exp.	3	1.10701	0.880666	1.02574	1.00447	0.114661
metK	Stat.	1		12.5824	12.1538	12.3681	0.428602
metK	Stat.	2	1.49831	1.35974	1.33176	1.3966	0.0891828
metK	Stat.	3	0.880666	0.97716	0.899171	0.918999	0.0512118
sahH	Exp.	1	1.60956	1.60956	1.56555	1.59489	0.0254112
sahH	Exp.	2	12.6407	12.6407	15.1369	13.4727	1.44122
sahH	Exp.	3	7.79924	8.01851	6.69616	7.50463	0.708693
sahH	Stat.	1	6.74273	6.6499	6.74273	6.71179	0.053595
sahH	Stat.	2	3.40267	3.85483	3.72352	3.66034	0.232607
sahH	Stat.	3	1.78592	1.70133	1.74917	1.74547	0.0424131
cblA	Exp.	1	1.78592	1.70133	1.74917	1.74547	0.0424131
cblA	Exp.	2	2.53151	4.02782	2.78949	3.11627	0.799892
cblA	Exp.	3	1.73708	1.54399	1.62076	1.63394	0.097218
cblA	Stat.	1		0.0286233	0.0458585	0.0372409	0.0172352
cblA	Stat.	2	0.0107713	0.0157701	0.0227709	0.0164374	0.00602757
cblA	Stat.	3	0.0297012	0.019869	0.0162509	0.0219404	0.00696028
cblB	Exp.	1	0.705475	0.705475	0.695762	0.702237	0.0056075
cblB	Exp.	2	3.43426	3.05252	3.22657	3.23778	0.191119
cblB	Exp.	3	1.54399	1.59844	1.65481	1.59908	0.0554117
cblB	Stat.	1	0.140958	0.106826	0.0809589	0.109581	0.0300941
cblB	Stat.	2	0.101063	0.0685516	0.0942955	0.0879702	0.0171541
cblB	Stat.	3	0.0425902	0.0479165	0.0286895	0.0397321	0.00992705
mmcm	Exp.	1	1.60956	1.60956	1.56555	1.59489	0.0254112
mmcm	Exp.	2	12.6407	12.6407	15.1369	13.4727	1.44122
mmcm	Exp.	3		10.9031	3.90864	7.40587	6.99446
mmcm	Stat.	1	3.53898	3.32495	4.15064	3.67152	0.428504
mmcm	Stat.	2	2.48515	2.4005	2.85469	2.58011	0.241528
mmcm	Stat.	3	2.42279	2.37293	2.66968	2.48846	0.158906
