# Supplementary material for: How haptophytes microalgae mitigate vitamin B12 limitation
Source: Sci Rep. 2019 Jun 10;9:8417. doi: 10.1038/s41598-019-44797-w (PMC6557843; doi:10.1038/s41598-019-44797-w)
Supplement: Supplementary file 2 — Dataset_2 [file 41598_2019_44797_MOESM2_ESM.xlsx]

## Sheet: Feuil1
				Raw data gene expression levels compared with GAPDH
				Technical replicates
Gene	Culture	Sample	Biological replicate	RQ (2^-∆Ct)-1	RQ (2^-∆Ct)-2	RQ (2^-∆Ct)-3	Mean ΔCt GAPDH	Standard Deviation
metH	B12 lim	Ss 3	1	1.08673	1.05702	0.920188	1.02131	0.0888291
metH	B12 lim	Spike + 1 h	1	0.68302	0.732043	0.624165	0.679743	0.0540134
metH	B12 lim	Spike + 24 h	1	2.25012	2.14355	1.37554	1.92307	0.477157
metH	B12 lim	Ss 3	2	1.60214	1.26576	1.18921	1.35237	0.219669
metH	B12 lim	Spike + 1 h	2	0.533416	0.559936	0.501157	0.531503	0.0294363
metH	B12 lim	Spike + 24 h	2	1.45734	1.217	1.1355	1.26995	0.167321
metH	N lim	Ss 3	1	0.217135	0.190342	0.177595	0.195024	0.0201815
metH	N lim	Spike + 1 h	1	0.926588	0.82932	0.578344	0.778084	0.179687
metH	N lim	Spike + 24 h	1	0.542113	0.585064	0.523647	0.550275	0.0315114
metH	N lim	Ss 3	2	0.225834	0.337587	0.225834	0.263085	0.064521
metH	N lim	Spike + 1 h	2	0.276752	0.288505	0.290511	0.285256	0.00743263
metH	N lim	Spike + 24 h	2	0.780967	0.625609	0.487452	0.631343	0.146841
metK	B12 lim	Ss 3	1	12.2101	12.4666	12.2101	12.2956	0.148125
metK	B12 lim	Spike + 1 h	1	3.31728	3.38698	3.36359	3.35595	0.0354736
metK	B12 lim	Spike + 24 h	1	15.3482	15.455	15.8895	15.5642	0.286688
metK	B12 lim	Ss 3	2	10.8528	12.4666	13.1775	12.1656	1.19118
metK	B12 lim	Spike + 1 h	2	2.91467	3.08086	3.32495	3.10683	0.206369
metK	B12 lim	Spike + 24 h	2	16.1486	17.0693	16.8343	16.6841	0.478416
metK	N lim	Ss 3	1	1.25411	1.5874	1.36289	1.40147	0.169961
metK	N lim	Spike + 1 h	1	5.50217	5.65685	5.24157	5.46687	0.209879
metK	N lim	Spike + 24 h	1	3.8282	3.64689	3.72352	3.73287	0.0910166
metK	N lim	Ss 3	2	1.56193	1.65099	1.49831	1.57041	0.0766948
metK	N lim	Spike + 1 h	2	1.90088	1.88775	1.9141	1.90091	0.013176
metK	N lim	Spike + 24 h	2	4.23785	4.29701	2.31873	3.61786	1.12547
sahH	B12 lim	Ss 3	1	51.9842	56.493	56.8859	55.121	2.72371
sahH	B12 lim	Spike + 1 h	1	13.5479	12.8171	13.3614	13.2421	0.379719
sahH	B12 lim	Spike + 24 h	1	41.3553	52.7098	51.6251	48.5634	6.26592
sahH	B12 lim	Ss 3	2	48.9533	47.9458	42.9127	46.6039	3.23614
sahH	B12 lim	Spike + 1 h	2	13.8007	14.3867	12.8765	13.688	0.761406
sahH	B12 lim	Spike + 24 h	2	59.5763	60.8281	62.5382	60.9809	1.48687
sahH	N lim	Ss 3	1	3.26406	4.48985	3.67226	3.80872	0.624185
sahH	N lim	Spike + 1 h	1	13.7688	14.4534	10.0097	12.744	2.39252
sahH	N lim	Spike + 24 h	1	11.4452	13.8967	13.147	12.8296	1.25619
sahH	N lim	Ss 3	2	6.9163	7.67411	8.63383	7.74141	0.86074
sahH	N lim	Spike + 1 h	2	8.9797	15.4193	11.4452	11.9481	3.24913
sahH	N lim	Spike + 24 h	2	21.9072	26.0522	25.1648	24.3747	2.18252
cblA	B12 lim	Ss 3	1	0.0114382	0.0127797	0.0108212	0.0116797	0.00100136
cblA	B12 lim	Spike + 1 h	1	0.00961832	0.00885066	0.0067542	0.00840772	0.00148254
cblA	B12 lim	Spike + 24 h	1	0.0150928	0.0159533	0.0133224	0.0147895	0.00134141
cblA	B12 lim	Ss 3	2	0.0111254	0.00814426	0.00837323	0.0092143	0.00165901
cblA	B12 lim	Spike + 1 h	2	0.00485381	0.00465609	0.00440493	0.00463827	0.000224972
cblA	B12 lim	Spike + 24 h	2	0.0113854	0.010623	0.012373	0.0114605	0.00087739
cblA	N lim	Ss 3	1	0.0207128	0.0158066	0.027905	0.0214748	0.0060851
cblA	N lim	Spike + 1 h	1	0.0270168	0.0275845	0.0264608	0.0270207	0.000561849
cblA	N lim	Spike + 24 h	1	0.0175385	0.014545	0.014748	0.0156105	0.00167275
cblA	N lim	Ss 3	2	0.015553	0.0166693	0.0156611	0.0159611	0.000615642
cblA	N lim	Spike + 1 h	2	0.00669206	0.00717238	0.00818199	0.00734881	0.000760469
cblA	N lim	Spike + 24 h	2	0.0113854	0.0138241	0.0110741	0.0120946	0.00150593
cblB	B12 lim	Ss 3	1	0.107321	0.115023	0.118257	0.113534	0.00561839
cblB	B12 lim	Spike + 1 h	1	0.0703162	0.0733022	0.0629347	0.068851	0.00533676
cblB	B12 lim	Spike + 24 h	1	0.0824692	0.106579	0.0830429	0.0906972	0.0137574
cblB	B12 lim	Ss 3	2	0.0908733	0.0877778	0.0859714	0.0882075	0.00247905
cblB	B12 lim	Spike + 1 h	2	0.0552966	0.0600927	0.0556812	0.0570235	0.00266497
cblB	B12 lim	Spike + 24 h	2	0.0861702	0.089209	0.0798443	0.0850745	0.00477754
cblB	N lim	Ss 3	1	0.191666	0.13742	0.17515	0.168079	0.0278057
cblB	N lim	Spike + 1 h	1	0.244855	0.225313	0.225313	0.231827	0.0112828
cblB	N lim	Spike + 24 h	1	0.110849	0.106333	0.095833	0.104338	0.00770417
cblB	N lim	Ss 3	2	0.16647	0.129707	0.121021	0.139066	0.0241264
cblB	N lim	Spike + 1 h	2	0.104869	0.0900373	0.0887977	0.0945682	0.00894269
cblB	N lim	Spike + 24 h	2	0.101766	0.0969465	0.0885928	0.0957686	0.00666533
mmcm	B12 lim	Ss 3	1	2.32947	2.36199	2.49666	2.39604	0.0886461
mmcm	B12 lim	Spike + 1 h	1	1.90528	2.05623	1.94531	1.96894	0.0782005
mmcm	B12 lim	Spike + 24 h	1	2.25012	2.09943	1.86607	2.07187	0.193503
mmcm	B12 lim	Ss 3	2	1.64718	1.67018	1.53688	1.61808	0.071257
mmcm	B12 lim	Spike + 1 h	2	2.03261	2.00463	2.08975	2.04233	0.0433884
mmcm	B12 lim	Spike + 24 h	2	2.51984	2.33486	2.30271	2.3858	0.117189
mmcm	N lim	Ss 3	1	1.64338	1.92741	1.77358	1.78146	0.142181
mmcm	N lim	Spike + 1 h	1	3.01049	3.18215	2.9897	3.06078	0.10562
mmcm	N lim	Spike + 24 h	1	1.46071	1.45062	1.35347	1.4216	0.0592138
mmcm	N lim	Ss 3	2	1.5728	1.60585	1.61702	1.59855	0.0229931
mmcm	N lim	Spike + 1 h	2	1.27162	1.13027	1.03288	1.14492	0.120044
mmcm	N lim	Spike + 24 h	2	1.44727	1.48796	1.49831	1.47784	0.02698
